# Supplementary material for: Expanded molecular detection of MPL codon p.W515 and p.S505N mutations in myeloproliferative neoplasms
Source: J Clin Lab Anal. 2023 Dec 7;37(23-24):e24992. doi: 10.1002/jcla.24992 (PMC10756946; doi:10.1002/jcla.24992)
Supplement: Supplementary file 1 — Appendix S1. [file JCLA-37-e24992-s001.zip]

Archive with 7 entries (7 files):
- Figure_S3_Legend.docx
- jcla24992-sup-0001-FigureS1.pdf
- jcla24992-sup-0002-FigureS2.xlsm
- jcla24992-sup-0003-FigureS3.txt
- Supp Figure_S2_Legend.docx
- Supplemental Figure 1 Legend.docx
- jcla24992-sup-0004-TablesS1-S5.docx
