# Supplementary material for: Expanded molecular detection of MPL codon p.W515 and p.S505N mutations in myeloproliferative neoplasms
Source: J Clin Lab Anal. 2023 Dec 7;37(23-24):e24992. doi: 10.1002/jcla.24992 (PMC10756946; doi:10.1002/jcla.24992)
Supplement: Supplementary file 1 — Appendix S1. [file JCLA-37-e24992-s001.zip › jcla24992-sup-0002-FigureS2.xlsm]

## Sheet: PCR Set-up
	MPL W515 & S505N Worksheet
	W515 Amp Mix Mix Lot #:				Date:
	S505N Amp Mix Lot #:				Run Set-up By:
	W515A/K/L/R Lot #:				Fragment Analysis By:
	10% S505N Lot #:				Tubes Reviewed By:
	Normal Control Lot #:
	Case #	Patient Name	W515 PCR #	S505N PCR #	INTERPRETATION
					TECH		DIRECTOR
					W515	S505N
	MG20-100001	SMITH,JOHN I	101	201
	MG20-100002	SMITH,JOHN II	102	202
	MG20-100003	SMITH,JOHN III	103	203
	MG20-100004	SMITH,JOHN IV	104	204
	MG20-100005	SMITH,JOHN V	105	205
	MG20-100006	SMITH,JOHN VI	106	206
	-	Normal Control	107	207
	-	W515 Composite Control	108
	-	10% S505N		208
	-	No DNA	109	209
	Cycler:
	ABI3500	Charlie

## Sheet: HiDi_PlateMap
		1	2	3	4	5	6	7	8	9	10	11	12
	A	101 MG20-100001 SMITH,JOHN I	201 MG20-100001 SMITH,JOHN I	109 - No DNA	Wash
	B	102 MG20-100002 SMITH,JOHN II	202 MG20-100002 SMITH,JOHN II	209 - No DNA	Wash
	C	103 MG20-100003 SMITH,JOHN III	203 MG20-100003 SMITH,JOHN III	Wash	Wash
	D	104 MG20-100004 SMITH,JOHN IV	204 MG20-100004 SMITH,JOHN IV	Wash	Wash
	E	105 MG20-100005 SMITH,JOHN V	205 MG20-100005 SMITH,JOHN V	Wash	Wash
	F	106 MG20-100006 SMITH,JOHN VI	206 MG20-100006 SMITH,JOHN VI	Wash	Wash
	G	107 - Normal Control	207 - Normal Control	Wash	Wash
	H	108 - W515 Composite Control	208 - 10% S505N	Wash	Wash

## Sheet: ABI3500
3500 Plate Layout File Version 1.0
Plate Name	Application Type	Capillary Length (cm)	Polymer	Number of Wells	Owner Name	Barcode Number	Comments
01-00-1900_MPL_Charlie	Fragment	50	POP7	96
Well	Sample Name	Assay	File Name Convention	Results Group	Sample Type	User Defined Field 1	User Defined Field 2	User Defined Field 3	User Defined Field 4	User Defined Field 5	Comments
A01	101 MG20-100001 SMITH_JOHN I	MPL	MPL	MPL	Sample
B01	102 MG20-100002 SMITH_JOHN II	MPL	MPL	MPL	Sample
C01	103 MG20-100003 SMITH_JOHN III	MPL	MPL	MPL	Sample
D01	104 MG20-100004 SMITH_JOHN IV	MPL	MPL	MPL	Sample
E01	105 MG20-100005 SMITH_JOHN V	MPL	MPL	MPL	Sample
F01	106 MG20-100006 SMITH_JOHN VI	MPL	MPL	MPL	Sample
G01	107 - Normal Control	MPL	MPL	MPL	Sample
H01	108 - W515 Composite Control	MPL	MPL	MPL	Sample
A02	201 MG20-100001 SMITH_JOHN I	MPL	MPL	MPL	Sample
B02	202 MG20-100002 SMITH_JOHN II	MPL	MPL	MPL	Sample
C02	203 MG20-100003 SMITH_JOHN III	MPL	MPL	MPL	Sample
D02	204 MG20-100004 SMITH_JOHN IV	MPL	MPL	MPL	Sample
E02	205 MG20-100005 SMITH_JOHN V	MPL	MPL	MPL	Sample
F02	206 MG20-100006 SMITH_JOHN VI	MPL	MPL	MPL	Sample
G02	207 - Normal Control	MPL	MPL	MPL	Sample
H02	208 - 10% S505N	MPL	MPL	MPL	Sample
A03	109 - No DNA	MPL	MPL	MPL	Sample
B03	209 - No DNA	MPL	MPL	MPL	Sample
C03	Wash	MPL	MPL	MPL	Sample
D03	Wash	MPL	MPL	MPL	Sample
E03	Wash	MPL	MPL	MPL	Sample
F03	Wash	MPL	MPL	MPL	Sample
G03	Wash	MPL	MPL	MPL	Sample
H03	Wash	MPL	MPL	MPL	Sample
A04	Wash	MPL	MPL	MPL	Sample
B04	Wash	MPL	MPL	MPL	Sample
C04	Wash	MPL	MPL	MPL	Sample
D04	Wash	MPL	MPL	MPL	Sample
E04	Wash	MPL	MPL	MPL	Sample
F04	Wash	MPL	MPL	MPL	Sample
G04	Wash	MPL	MPL	MPL	Sample
H04	Wash	MPL	MPL	MPL	Sample
A05
B05
C05
D05
E05
F05
G05
H05
A06
B06
C06
D06
E06
F06
G06
H06
A07
B07
C07
D07
E07
F07
G07
H07
A08
B08
C08
D08
E08
F08
G08
H08
A09
B09
C09
D09
E09
F09
G09
H09
A10
B10
C10
D10
E10
F10
G10
H10
A11
B11
C11
D11
E11
F11
G11
H11
A12
B12
C12
D12
E12
F12
G12
H12
