# Supplementary material for: Expanded molecular detection of MPL codon p.W515 and p.S505N mutations in myeloproliferative neoplasms
Source: J Clin Lab Anal. 2023 Dec 7;37(23-24):e24992. doi: 10.1002/jcla.24992 (PMC10756946; doi:10.1002/jcla.24992)
Supplement: Supplementary file 1 — Appendix S1. [file JCLA-37-e24992-s001.zip › jcla24992-sup-0003-FigureS3.txt]

Attribute VB_Name = "Module1"
Sub ExportTXT()
    
        Dim myCSVFileName As String
        Dim myWB As Workbook
        Dim tempWB As Workbook
        Dim rngToSave As Range
        Dim sDir As String
    
        Application.DisplayAlerts = False
        Application.ScreenUpdating = False
        On Error GoTo err
      
        mypath = ActiveWorkbook.Path
       
        Set myWB = ThisWorkbook
        myCSVFileName = mypath & "\" & Sheets("ABI3500").Range("A4") & ".txt"
    
        Set rngToSave = ActiveWorkbook.ActiveSheet.UsedRange
        rngToSave.Copy
    
        Set tempWB = Application.Workbooks.Add(1)
        With tempWB
            .Sheets(1).Range("A1").PasteSpecial xlPasteValues
            .SaveAs Filename:=myCSVFileName, FileFormat:=xlTextWindows, CreateBackup:=False
            .Close
        End With
err:
        'Application.CutCopyMode = False
        'Application.DisplayAlerts = True
        
        
        MsgBox ("ABI 3500 Run File exported to" & vbNewLine & "  " & vbNewLine & mypath)
    End Sub
